# Supplementary material for: Green Alga Ulva spp. Hydrolysates and Their Peptide Fractions Regulate Cytokine Production in Splenic Macrophages and Lymphocytes Involving the TLR4-NFκB/MAPK Pathways
Source: Mar Drugs. 2018 Jul 11;16(7):235. doi: 10.3390/md16070235 (PMC6071126; doi:10.3390/md16070235)
Supplement: Supplementary file 1 [file marinedrugs-16-00235-s001.zip]

Archive with 3 entries (3 files):
- Figure S2.tif
- Figure S3.tif
- Figure S1.tif
